# Supplementary material for: Tubular Damage Biomarkers Are a Useful Tool for Identifying Early Renal Injury in Long COVID
Source: Int J Mol Sci. 2026 Mar 6;27(5):2420. doi: 10.3390/ijms27052420 (PMC12985994; doi:10.3390/ijms27052420)
Supplement: Supplementary file 1 [file ijms-27-02420-s001.zip]

Archive with 1 entries (1 files):
- ijms-4140493-supplementary.pdf
